# Supplementary material for: The Japanese version of the Phenomenological Control Scale
Source: Neurosci Conscious. 2025 May 21;2025(1):niaf008. doi: 10.1093/nc/niaf008 (PMC12094076; doi:10.1093/nc/niaf008)
Supplement: niaf008_Supp [file niaf008_supp.zip]

Archive with 13 entries (13 files):
- suppl_data/1..mp3
- suppl_data/2..mp3
- suppl_data/3..mp3
- suppl_data/4..mp3
- suppl_data/5..mp3
- suppl_data/6..mp3
- suppl_data/7.11.mp3
- suppl_data/7.2 2.mp3
- suppl_data/8..mp3
- suppl_data/PCS-J_Questionnaire_v2.pdf
- suppl_data/PCS-J_Script_Text_v2.pdf
- suppl_data/PCS-J_Suppl_Results.pdf
- suppl_data/PCS-J_Survey1and2.csv
