# Supplementary material for: The Japanese version of the Phenomenological Control Scale
Source: Neurosci Conscious. 2025 May 21;2025(1):niaf008. doi: 10.1093/nc/niaf008 (PMC12094076; doi:10.1093/nc/niaf008)
Supplement: niaf008_Supp [file niaf008_supp.zip › suppl_data/PCS-J_Survey1and2.csv]

ID	Age	Gender	PCS_ScaleScore	PCS01_HandLowering	PCS02_MoveHand	PCS03_Mosquito	PCS04_Taste	PCS04a_Sweet	PCS04b_Sour	PCS05_Rigidity	PCS06_Immobile	PCS07_Music	PCS08_NegativeVis	PCS09_Amnesia	PCS10_PostSuggest	PCS10a	PCS10b	SPQB_Total	SPQB_CognPercept	SPQB_Interpersonal	SPQB_Disorganized	SPQB_01	SPQB_02	SPQB_03	SPQB_04	SPQB_05	SPQB_06	SPQB_07	SPQB_08	SPQB_09	SPQB_10	SPQB_11	SPQB_12	SPQB_13	SPQB_14	SPQB_15	SPQB_16	SPQB_17	SPQB_18	SPQB_19	SPQB_20	SPQB_21	SPQB_22	Re_PCS_ScaleScore	Re_PCS01_HandLowering	Re_PCS02_MoveHand	Re_PCS03_Mosquito	Re_PCS04_Taste	Re_PCS04a_Sweet
7503625	39	man	1.05	1	0	1	0.5	0	1	1	1	0	5	1	0	1	0	10	3	6	1	0	0	0	0	0	1	1	0	0	1	1	0	0	1	1	1	1	1	0	0	1	0	1	2	3	0	0	0
7503713	46	man	2.473205081	5	5	0	2	3	1	5	3	0	0	3	1.732050808	1	3	7	2	5	0	0	0	0	0	0	0	1	0	0	1	1	0	0	1	1	1	0	0	0	0	1	0	2.2	4	5	1	3	3
7504047	40	man	1.223205081	1	0	2	1.5	0	3	1	1	1	1	2	1.732050808	3	1	11	2	6	3	0	0	0	0	0	1	1	1	0	1	0	0	0	1	1	0	1	1	0	1	1	1	1.9	3	2	3	1	1
7503732	45	man	1.494948974	2	0	4	3.5	3	4	1	0	1	0	1	2.449489743	2	3	7	2	5	0	0	0	0	1	0	0	0	0	0	0	1	0	0	1	1	0	1	0	0	0	1	1	2.7	3	2	4	4	4
7504125	55	woman	2.5	3	4	2	3	3	3	4	4	2	3	0	0	2	0	6	1	2	3	1	0	0	0	0	0	0	1	0	0	0	0	1	1	0	1	0	0	1	0	0	0	2.85	4	5	4	2.5	2
7503622	44	woman	2.773606798	4	2	3	2.5	2	3	5	5	1	2	1	2.236067977	5	1	4	0	4	0	0	0	0	0	0	0	0	0	0	0	1	0	0	1	1	0	0	0	0	0	1	0	2.55	5	4	4	3.5	2
7504336	46	man	0.8	2	3	0	0	0	0	0	1	0	0	1	1	1	1	9	1	7	1	0	0	0	0	0	0	1	0	0	1	1	0	0	1	1	0	0	1	0	1	1	1	1.3	3	4	1	0	0
7503569	51	man	0.25	0	0	0	2.5	2	3	0	0	0	0	0	0	5	0	8	1	6	1	0	0	0	0	0	0	1	1	0	0	0	0	0	1	1	0	1	1	0	0	1	1	0.3	0	0	0	3	3
7504082	56	woman	2.4	4	3	4	3	3	3	4	3	0	0	3	0	2	0	12	4	5	3	0	1	0	1	1	0	0	1	0	0	1	1	0	1	1	0	0	0	1	1	1	1	2.6	4	4	3	3	3
7503690	57	woman	2.173205081	4	3	2	2	1	3	4	3	1	0	1	1.732050808	3	1	8	1	6	1	0	0	0	0	0	0	0	0	0	0	1	0	0	1	1	0	1	1	0	1	1	1	2.65	4	4	3	2.5	2
7503792	42	woman	3.023205081	4	3	4	4.5	5	4	4	3	4	0	2	1.732050808	3	1	13	5	6	2	0	0	1	1	0	0	1	0	1	1	1	1	0	1	1	1	0	1	0	1	1	0	3.5	4	3	4	5	5
7503810	50	man	0.2	0	0	0	1	0	2	0	0	0	0	1	0	5	0	5	1	4	0	0	0	0	0	0	0	0	0	0	0	1	0	0	1	1	0	1	0	0	0	1	0	0.25	0	0	1	0.5	0
7503570	49	man	1.9	3	1	0	4	4	4	1	2	4	2	2	0	1	0	9	2	6	1	0	0	0	0	0	0	1	0	0	0	1	0	0	1	1	1	1	1	0	1	1	0	0.4	1	0	0	1	1
7503617	45	man	2.35	3	4	1	2.5	3	2	4	4	1	0	2	2	4	1	6	0	6	0	0	0	0	0	0	0	1	0	0	0	1	0	0	1	1	0	0	0	0	0	1	1	2.3	3	4	1	2	2
7503770	40	man	1.15	1	1	2	3.5	3	4	1	0	0	0	3	0	4	0	16	7	7	2	0	1	0	1	1	0	1	1	1	1	1	1	0	1	1	1	0	1	0	1	1	1	0.85	1	1	2	2.5	2
7503619	34	woman	3.6	4	3	4	4	4	4	4	4	5	2	4	2	4	1	13	5	5	3	0	1	0	0	0	0	1	1	1	1	1	0	1	1	1	1	1	0	0	1	1	0	3.344948974	4	4	4	5	5
7504781	52	woman	2.3	4	2	2	3	4	2	4	5	0	0	3	0	0	0	12	4	6	2	0	1	0	0	1	0	1	1	0	0	1	1	1	1	1	1	0	1	0	0	1	0	1.5	3	1	0	2	3
7503568	38	woman	1.7	3	4	1	2	1	3	2	2	0	0	3	0	3	0	7	0	6	1	0	0	0	0	0	0	0	0	0	0	1	0	0	1	1	0	0	1	0	1	1	1	1.85	5	4	1	0.5	0
7503573	32	woman	2.294948974	3	2	4	2.5	2	3	4	4	0	0	1	2.449489743	2	3	5	0	5	0	0	0	0	0	0	0	0	0	0	0	1	0	0	1	1	0	0	0	0	0	1	1	2.146410162	3	4	2	1	1
7503793	49	man	2.65	4	4	3	3.5	3	4	5	3	3	0	1	0	2	0	8	2	5	1	1	0	0	1	0	0	1	0	0	0	0	0	1	1	1	1	0	0	0	0	0	1	2.05	4	3	3	1.5	2
7504988	47	man	1.7	2	4	1	0	0	0	3	0	0	5	1	1	1	1	7	1	5	1	0	0	0	0	0	0	0	0	0	0	1	0	0	1	1	0	1	1	0	1	1	0	1.5	1	4	0	0	0
7503576	37	woman	0.3	0	0	1	0	0	0	0	0	0	0	2	0	2	0	8	0	6	2	0	0	0	0	0	0	0	1	0	0	1	0	0	1	1	0	0	1	0	1	1	1	0.2	0	0	1	0	0
7503674	49	man	1.5	5	2	0	1	1	1	2	4	0	0	1	0	4	0	15	2	8	5	1	0	1	0	0	1	1	1	1	0	1	0	0	1	1	0	1	1	1	1	1	1	1.5	4	3	1	0	0
7504117	42	man	1.6	4	3	1	0	0	0	4	3	1	0	0	0	4	0	9	3	5	1	0	0	0	1	0	0	0	0	0	0	1	0	1	1	1	1	1	0	0	0	1	1	1.7	3	3	2	0	0
7503756	31	man	1.2	3	1	1	0	0	0	2	1	0	0	2	2	4	1	14	4	8	2	1	1	0	0	0	0	1	1	1	0	1	0	0	1	1	1	1	1	1	0	1	1	1.441421356	3	1	0	2	1
7503895	28	man	0.55	1	0	2	0.5	0	1	0	0	0	0	2	0	4	0	8	1	6	1	0	0	0	0	0	0	1	0	0	0	1	0	0	1	1	0	1	1	0	1	1	0	0.3	0	1	1	0	0
7503620	33	woman	1.3	3	1	1	2	2	2	3	3	0	0	0	0	2	0	0	0	0	0	0	0	0	0	0	0	0	0	0	0	0	0	0	0	0	0	0	0	0	0	0	0	1.2	3	2	0	1	1
7503715	58	man	0.7	0	1	1	0	0	0	2	0	1	0	2	0	2	0	11	2	6	3	0	0	0	0	0	0	0	1	1	0	1	0	0	1	1	0	1	1	1	1	1	1	0.1	0	0	0	0	0
7503821	49	woman	0	0	0	0	0	0	0	0	0	0	0	0	0	0	0	10	2	6	2	0	0	0	0	0	0	0	1	0	0	1	0	0	1	1	1	1	1	0	1	1	1	0.1	0	0	0	0	0
7503575	42	man	2.544948974	4	3	2	2	2	2	4	3	2	0	3	2.449489743	2	3	8	1	6	1	0	0	0	0	0	0	0	0	0	0	1	0	0	1	1	0	1	1	0	1	1	1	3.244948974	4	3	4	3	3
7504190	61	man	0.75	2	1	0	0.5	1	0	1	2	0	0	1	0	5	0	6	0	6	0	0	0	0	0	0	0	1	0	0	0	1	0	0	1	1	0	0	0	0	0	1	1	0.85	2	1	1	1.5	2
7503705	52	man	3.4	4	4	4	2	2	2	4	4	3	5	2	2	2	2	13	3	6	4	0	0	0	1	0	1	1	1	1	0	1	0	1	1	1	0	1	1	0	1	1	0	3.394948974	4	4	4	3.5	4
7503640	57	woman	2.6	4	4	3	2	2	2	3	4	0	0	4	2	4	1	5	0	4	1	0	0	0	0	0	0	1	1	0	0	0	0	0	1	1	0	0	0	0	0	0	1	2.1	4	4	3	2	2
7503845	58	man	2.246410162	3	3	2	2	2	2	2	2	0	3	2	3.464101615	4	3	12	3	6	3	1	1	0	0	0	1	0	1	1	0	1	0	1	0	1	0	1	1	0	0	1	1	1.4	3	2	1	1	1
7504155	50	woman	2	2	3	2	1	1	1	4	4	1	0	3	0	0	1	2	0	2	0	0	0	0	0	0	0	0	0	0	0	0	0	0	0	1	0	0	0	0	0	0	1	1.4	2	2	1	1	1
7504280	54	man	1.35	2	1	1	0.5	1	0	4	2	0	0	3	0	2	0	10	3	4	3	0	0	0	0	0	0	0	1	1	1	1	0	1	1	1	0	1	0	0	1	1	0	1.1	4	0	0	0	0
7503857	51	woman	2.15	4	4	1	3.5	3	4	1	2	2	3	1	0	1	0	3	2	1	0	0	0	0	0	1	0	0	0	0	0	0	0	0	1	0	1	0	0	0	0	0	0	1.55	4	2	2	3.5	4
7503899	34	man	0.3	0	0	0	0	0	0	1	0	0	0	2	0	0	1	7	1	5	1	0	0	0	0	0	0	0	0	0	0	1	0	0	1	1	0	1	0	0	1	1	1	1	3	1	0	0	0
7503716	36	man	2.344948974	2	2	3	2	2	2	3	3	4	0	2	2.449489743	3	2	9	1	7	1	0	0	0	0	0	0	1	0	0	0	1	0	0	1	1	0	1	1	0	1	1	1	1.8	2	2	3	2	2
7503738	33	man	2.1	3	2	0	1	2	0	3	3	0	4	5	0	5	0	6	0	4	2	0	0	1	0	0	0	0	0	0	0	0	0	0	1	1	0	0	0	0	1	1	1	2.15	3	3	2	2.5	3
7503803	42	man	2.337298335	4	2	2	3.5	3	4	3	3	0	0	2	3.872983346	5	3	7	1	4	2	0	0	0	0	0	0	0	0	0	1	0	0	1	0	1	0	0	1	1	0	1	1	1.95	3	3	1	0.5	1
7503679	45	woman	2.45	5	3	4	2.5	3	2	4	3	0	0	2	1	1	1	20	8	7	5	1	1	0	1	1	1	1	1	1	1	1	1	1	1	1	1	1	1	1	1	1	0	2.4	4	3	4	4	4
7503768	48	woman	2.323205081	3	3	3	4.5	4	5	4	3	0	0	1	1.732050808	1	3	7	4	3	0	0	0	0	0	1	0	1	0	1	1	0	1	0	1	0	0	0	0	0	0	0	1	2.244948974	3	3	3	4	4
7503888	30	man	0.7	1	1	2	0	0	0	1	1	0	0	1	0	3	0	7	2	3	2	0	0	0	1	0	0	0	1	0	0	1	0	0	0	1	0	1	0	0	1	1	0	0.8	2	1	1	0	0
7503658	46	man	2.05	5	4	1	1.5	1	2	3	4	0	0	2	0	0	5	5	0	4	1	0	0	0	0	0	0	0	0	0	0	0	0	0	1	1	0	0	0	1	0	1	1	2.3	5	4	2	1	1
7503659	30	man	0.5	2	0	0	1	0	2	0	0	0	0	2	0	4	0	13	1	8	4	1	0	1	0	0	1	1	0	0	0	1	0	0	1	1	0	1	1	1	1	1	1	0.2	0	0	0	1	0
7503581	39	man	1.5	3	0	1	1	0	2	4	3	0	0	3	0	5	0	10	1	8	1	1	0	0	0	0	0	1	0	0	0	1	0	0	1	1	0	1	1	1	0	1	1	1.45	4	2	1	0.5	0
7503834	33	man	2.35	2	3	4	2.5	2	3	2	2	1	1	3	3	3	3	6	0	3	3	1	0	0	0	0	1	0	0	0	0	0	0	1	0	1	0	0	1	1	0	0	0	1.332842712	2	1	0	1.5	2
7504707	32	woman	3.091421356	5	5	2	3.5	3	4	4	4	1	3	2	1.414213562	1	2	9	1	5	3	0	0	0	0	0	1	0	1	0	0	1	0	0	1	1	1	0	1	0	1	1	0	3.1	4	4	4	3	4
7503636	57	man	0.5	1	1	3	0	0	0	0	0	0	0	0	0	2	0	9	3	6	0	0	1	0	0	0	0	1	0	0	0	1	0	0	1	1	1	1	1	0	0	1	0	0.3	0	2	0	0	0
7504044	53	woman	0.45	1	1	0	0.5	0	1	1	1	0	0	0	0	4	0	7	2	4	1	0	1	0	0	0	0	0	0	0	0	1	0	0	1	1	1	0	1	0	1	0	0	1.05	4	3	0	1.5	2
7503779	37	man	2.4	5	3	3	4	4	4	3	5	0	0	1	0	4	0	9	2	6	1	0	1	0	0	0	1	1	0	1	0	1	0	0	1	1	0	0	0	0	0	1	1	2.35	5	4	4	3.5	3
7503778	55	man	1.45	4	3	0	2.5	2	3	2	1	0	0	2	0	5	0	3	0	3	0	0	0	0	0	0	0	0	0	0	0	0	0	0	1	1	0	0	0	0	0	0	1	0.8	2	2	0	1	1
7503623	47	man	1.55	2	3	1	2.5	2	3	2	4	0	0	1	0	4	0	16	6	7	3	1	0	0	1	1	1	1	0	1	1	1	1	1	1	1	0	1	0	0	1	1	1	1.75	2	0	3	2.5	1
7503817	39	man	0.2	1	0	1	0	0	0	0	0	0	0	0	0	0	0	10	2	6	2	0	0	0	0	0	0	0	1	1	0	1	0	0	1	1	0	1	1	0	1	1	1	0.6	3	0	0	0	0
7504064	42	man	1	1	3	0	1	0	2	1	2	0	0	2	0	1	0	7	1	5	1	0	0	0	0	0	0	1	0	0	0	1	0	0	1	1	0	1	0	0	1	1	0	1.2	2	3	0	1	0
7503634	40	man	0.9	1	0	2	0	0	0	1	0	2	0	3	0	2	0	8	2	5	1	0	1	0	0	0	0	0	0	0	1	1	0	1	1	1	0	0	0	0	0	1	1	1.2	1	2	1	0	0
7503643	45	man	2.591421356	4	5	3	4.5	4	5	3	3	1	0	1	1.414213562	2	1	10	4	5	1	0	1	0	0	1	1	0	0	0	1	1	1	0	1	1	0	0	0	0	0	1	1	2.3	3	2	4	3	3
7503757	63	man	1.091421356	0	0	2	0.5	1	0	1	2	0	2	2	1.414213562	2	1	7	1	4	2	0	0	0	0	0	0	1	1	0	0	0	0	0	1	1	1	0	0	1	0	0	1	2.4	3	2	3	1	1
7503950	44	man	2.7	5	5	3	4	4	4	5	5	0	0	0	0	5	0	7	4	3	0	0	1	0	0	1	0	0	0	0	0	0	1	0	1	1	1	0	0	0	0	0	1	2.85	4	4	4	4.5	4
7503612	47	man	1.15	2	1	0	1.5	2	1	4	1	0	0	2	0	4	0	11	1	7	3	1	1	0	0	0	1	0	0	0	0	1	0	1	1	1	0	0	1	1	0	1	1	2.032842712	3	2	1	3.5	4
7503943	42	woman	3.723606798	5	4	4	4	4	4	3	5	2	4	4	2.236067977	1	5	8	2	4	2	0	1	0	0	0	0	0	1	0	0	1	1	0	1	1	0	0	0	0	1	1	0	3.4	4	4	3	4	4
7503811	47	man	0.55	1	1	0	0.5	0	1	1	1	0	0	1	0	1	0	11	1	7	3	0	0	0	0	0	0	1	1	0	0	1	0	0	1	1	0	1	1	1	1	1	1	0.65	1	0	1	0.5	0
7503766	43	woman	3.591421356	5	4	3	3.5	3	4	5	4	5	2	3	1.414213562	1	2	5	2	3	0	0	1	0	0	0	0	1	0	0	0	0	0	0	1	1	1	0	0	0	0	0	0	3.35	5	4	3	3.5	3
7503726	39	woman	1.4	4	2	0	1	1	1	4	2	0	0	1	0	4	0	6	0	5	1	0	0	0	0	0	0	0	0	0	0	1	0	0	1	1	0	0	0	0	1	1	1	1.4	4	3	0	0	0
7503971	42	man	2.544948974	3	4	1	2	2	2	4	4	2	0	3	2.449489743	2	3	9	2	5	2	0	0	0	1	0	0	0	1	0	0	1	0	0	1	1	0	1	1	0	1	1	0	1.95	3	4	1	1.5	2
7503664	41	man	2.05	4	4	2	2.5	1	4	3	3	0	1	1	0	5	0	5	1	4	0	0	0	0	0	0	0	0	0	0	0	0	0	0	1	1	0	1	0	0	0	1	1	1.882842712	4	4	0	3	2
7503938	43	woman	2.15	4	3	0	0.5	0	1	5	5	0	1	3	0	0	2	12	3	6	3	0	0	1	0	0	0	0	1	0	1	1	1	0	1	1	0	1	1	0	1	1	1	2.3	5	2	3	0	0
7503814	24	man	1.447213595	2	2	0	0	0	0	4	1	0	0	1	4.472135955	5	4	14	4	5	5	1	0	1	1	1	1	1	0	0	1	0	0	1	1	1	1	0	0	1	1	1	0	1.45	4	3	0	0.5	1
7503601	42	man	2.05	3	2	4	1.5	2	1	2	4	2	0	2	0	0	5	13	3	6	4	0	0	0	0	0	1	1	1	1	0	1	0	0	1	1	1	1	0	1	1	1	1	1.15	2	1	1	1.5	2
7503641	44	man	2.4	5	4	1	2	2	2	5	5	0	0	2	0	5	0	4	0	4	0	0	0	0	0	0	0	0	0	0	0	1	0	0	1	1	0	0	0	0	0	1	0	2.85	5	4	5	2.5	4
7503666	55	man	0.65	0	0	1	1.5	1	2	0	0	0	0	4	0	0	5	8	2	6	0	0	0	0	0	0	0	1	0	0	0	1	1	0	1	1	0	1	1	0	0	1	0	1.45	2	0	1	1.5	1
7503802	47	woman	1.5	4	4	1	1	1	1	2	2	0	0	1	0	0	1	4	0	3	1	0	0	0	0	0	0	0	0	0	0	1	0	0	1	0	0	0	0	0	1	0	1	1.3	4	4	0	0	0
7503588	48	woman	3.673606798	5	4	5	4.5	4	5	4	5	2	1	4	2.236067977	5	1	10	1	5	4	1	0	0	1	0	1	1	1	0	0	0	0	1	1	1	0	0	0	1	0	0	1	3.55	5	4	5	3.5	4
7503708	35	man	1.85	4	2	2	4.5	4	5	3	3	0	0	0	0	0	1	5	0	3	2	1	0	0	0	0	1	0	1	0	0	0	0	0	0	1	0	0	0	0	0	1	0	2.05	5	4	0	3.5	3
7503833	45	woman	0.05	0	0	0	0.5	0	1	0	0	0	0	0	0	0	0	8	1	6	1	0	0	0	0	0	0	0	0	0	0	1	0	0	1	1	0	1	1	0	1	1	1	0.2	1	1	0	0	0
7504036	52	man	1.7	5	4	2	0	0	0	4	2	0	0	0	0	5	0	3	0	3	0	0	0	0	0	0	0	1	0	0	0	0	0	0	1	0	0	0	0	0	0	1	0	1.5	4	4	1	0	0
7503960	48	woman	0.55	1	0	0	1.5	2	1	2	1	0	0	0	0	4	0	4	0	4	0	0	0	0	0	0	0	0	0	0	0	1	0	0	1	1	0	0	0	0	0	1	0	1.75	3	0	2	2.5	2
7505092	24	man	2.023205081	4	4	2	1.5	1	2	3	3	0	0	1	1.732050808	3	1	19	6	7	6	0	1	1	1	0	1	1	1	1	1	1	0	1	1	1	1	1	1	1	1	1	1	1.894948974	3	4	0	3.5	3
7503652	33	woman	2.566227766	4	3	2	1.5	2	1	4	4	1	0	3	3.16227766	5	2	9	1	5	3	0	0	0	0	0	1	0	1	0	1	1	0	0	1	1	0	0	1	0	1	1	0	1.95	4	3	1	3.5	4
7503714	38	woman	0.65	3	0	0	3.5	3	4	0	0	0	0	0	0	0	0	7	0	6	1	0	0	0	0	0	0	1	0	0	0	1	0	0	1	1	0	0	1	0	1	1	0	2	3	4	4	5	5
7503725	32	woman	2.45	4	3	3	3.5	4	3	3	2	3	1	2	0	4	0	10	2	6	2	0	0	0	1	0	0	1	1	1	0	1	0	0	1	1	0	0	0	0	1	1	1	2.382842712	4	2	4	3	4
7503948	50	man	2.1	5	4	3	4	3	5	2	3	0	0	0	0	3	0	4	1	3	0	0	0	0	0	0	0	1	0	1	0	0	0	0	1	1	0	0	0	0	0	0	0	1.05	3	1	0	3.5	4
7503583	30	man	1.45	2	3	3	0.5	1	0	2	3	0	0	1	0	0	0	0	0	0	0	0	0	0	0	0	0	0	0	0	0	0	0	0	0	0	0	0	0	0	0	0	0	0.3	1	0	0	0	0
7503633	27	man	0.8	3	1	1	0	0	0	1	2	0	0	0	0	5	0	6	0	5	1	0	0	0	0	0	0	0	0	0	0	1	0	0	1	1	0	0	0	1	0	1	1	0.5	1	1	1	0	0
7503784	55	man	3.85	5	5	4	4.5	4	5	5	5	4	2	4	0	0	5	17	5	8	4	1	1	0	1	1	1	1	1	0	0	1	1	0	1	1	1	0	1	1	1	1	1	2.782842712	5	3	2	1	1
7503744	26	woman	2.3	3	4	5	0	0	0	4	3	1	0	1	2	4	1	8	2	4	2	1	1	0	0	0	0	0	0	0	0	0	0	1	1	0	1	0	0	0	1	1	1	2.023205081	2	3	3	2.5	2
7504020	52	man	2.647213595	3	2	3	4	4	4	3	3	2	0	2	4.472135955	4	5	4	0	3	1	0	0	0	0	0	0	1	1	0	0	0	0	0	1	1	0	0	0	0	0	0	0	2.4	3	2	3	4	4
7503904	38	woman	2.3	3	3	4	3	4	2	4	4	0	0	2	0	1	0	9	0	4	5	1	0	0	0	0	1	0	1	0	0	1	0	1	0	1	0	0	0	1	1	1	0	2.323205081	3	4	3	2.5	4
7503901	46	man	1.773205081	2	2	3	3	2	4	3	1	1	0	1	1.732050808	1	3	14	1	8	5	1	0	0	0	0	1	1	1	1	0	1	0	1	1	1	0	0	1	1	1	1	1	1.65	2	1	2	3.5	3
7503645	46	man	2.173205081	4	2	1	3	3	3	4	4	0	0	2	1.732050808	1	3	15	3	8	4	1	0	0	1	0	1	1	1	1	0	1	0	1	1	1	0	1	1	1	0	1	1	2.487298335	3	3	4	3	3
7504105	32	man	1.823606798	3	0	2	4	4	4	3	2	0	0	2	2.236067977	5	1	9	1	6	2	1	0	0	0	0	1	1	0	0	0	0	0	0	1	1	1	0	0	1	0	1	1	0.8	1	2	0	1	1
7503574	40	man	1.45	3	3	2	1.5	1	2	2	2	0	0	1	0	3	0	10	2	7	1	0	0	0	1	0	0	1	0	1	0	1	0	0	1	1	0	0	1	0	1	1	1	1.25	3	2	2	2.5	2
7503584	22	woman	1.382842712	1	0	2	0	0	0	0	1	3	0	4	2.828427125	4	2	12	4	7	1	0	0	0	0	0	0	1	0	1	1	1	0	0	1	1	1	1	1	0	1	1	1	0.75	1	0	1	0.5	0
7504131	42	man	0.6	2	0	0	0	0	0	1	0	0	0	3	0	5	0	4	1	3	0	0	0	0	0	0	0	0	0	0	0	0	1	0	1	1	0	0	0	0	0	0	1	0.3	2	0	0	0	0
7503606	42	woman	1.95	4	3	2	4.5	4	5	2	2	1	0	1	0	4	0	14	4	6	4	1	0	0	1	1	1	1	1	0	1	1	0	1	0	1	0	1	1	0	1	1	0	2.45	4	4	4	4.5	4
7504224	28	woman	2.782842712	4	3	1	3	3	3	4	4	0	4	2	2.828427125	4	2	20	6	8	6	1	1	1	1	1	1	1	1	1	0	1	0	1	1	1	1	1	1	1	1	1	1	2.6	4	4	1	3	3
7503977	49	woman	2.7	4	3	4	5	5	5	5	3	0	0	1	2	4	1	11	4	5	2	0	1	0	1	1	0	1	0	0	0	1	1	1	1	1	0	0	0	0	1	1	0	2.45	4	4	5	3.5	4
7503879	57	man	1.3	2	1	1	2	3	1	1	2	0	0	4	0	0	0	15	5	7	3	1	1	1	1	0	1	0	0	1	0	1	1	0	1	1	0	1	1	1	0	1	1	2.05	3	2	3	3.5	4
7503818	43	man	1.45	3	3	2	1.5	2	1	2	1	0	2	0	0	5	0	10	1	6	3	1	0	1	0	0	1	1	0	1	0	1	0	0	1	1	0	0	0	1	0	1	0	1.95	3	3	2	1.5	2
7503944	47	man	1.444948974	2	3	0	1	1	1	3	1	0	0	2	2.449489743	3	2	6	2	3	1	1	0	0	0	0	0	1	1	0	1	0	0	0	1	0	0	1	0	0	0	0	0	1.594948974	2	4	1	0.5	1
7504001	48	man	1.173205081	3	2	0	0	0	0	2	1	0	0	2	1.732050808	1	3	15	2	8	5	1	1	1	0	0	1	1	0	0	0	1	0	1	1	1	0	1	1	1	1	1	1	1.95	4	2	1	2.5	2
7503594	38	woman	2.691421356	3	4	2	2.5	1	4	5	4	1	0	4	1.414213562	2	1	15	3	8	4	1	0	1	0	0	0	1	1	1	1	1	0	0	1	1	0	1	1	1	1	1	1	2.25	4	4	1	3.5	3
7503656	35	woman	1.75	3	4	2	2.5	2	3	3	3	0	0	0	0	5	0	11	3	5	3	0	1	0	0	0	0	1	1	0	1	1	0	1	1	1	1	0	0	1	0	0	1	2.4	4	4	3	4	4
7503843	57	woman	2.85	4	4	4	4.5	4	5	4	4	0	1	2	1	1	1	11	3	6	2	0	0	0	1	1	0	1	1	0	0	1	1	0	1	1	0	0	0	0	1	1	1	2.8	5	5	3	3	2
7503773	36	man	1.55	2	3	1	2.5	2	3	3	3	0	0	1	0	5	0	15	3	8	4	1	0	1	0	0	1	1	1	1	0	1	0	0	1	1	1	1	1	0	1	1	1	1.95	2	3	2	3.5	3
7503806	37	man	1.95	4	3	1	3.5	3	4	4	3	1	0	0	0	0	4	11	1	7	3	1	0	0	0	0	1	1	1	1	0	1	0	0	1	1	0	0	0	0	1	1	1	1.8	5	2	1	3	2
7503611	46	man	3.132842712	4	3	4	4.5	4	5	4	3	1	2	3	2.828427125	2	4	15	5	7	3	0	1	0	0	1	0	1	1	0	0	1	1	1	1	1	1	1	1	0	1	1	1	3.05	5	4	3	4.5	4
7503984	39	woman	2.55	5	4	1	4.5	4	5	5	4	1	0	1	0	4	0	14	3	8	3	1	0	1	1	0	0	1	1	1	1	1	0	0	1	1	0	0	1	0	1	1	1	1.9	1	3	3	3	1
7503835	36	man	1.45	3	4	1	3.5	3	4	0	2	1	0	0	0	5	0	12	2	7	3	0	0	1	0	0	1	1	0	0	1	1	0	0	1	1	0	1	1	0	1	1	1	1.723205081	3	4	0	1.5	1
7503873	35	man	1.3	2	4	0	1	1	1	3	1	0	0	1	1	1	1	7	0	6	1	1	0	0	0	0	0	1	0	0	0	1	0	0	1	1	0	0	0	0	1	1	0	1	2	4	0	1	1
7503886	47	woman	0.9	3	2	1	0	0	0	1	1	0	0	1	0	3	0	6	3	3	0	0	1	0	1	0	0	0	0	0	0	0	0	0	1	1	0	1	0	0	0	1	0	2.75	4	4	3	3.5	4
7504027	34	woman	3.391421356	4	3	4	4.5	5	4	4	4	3	1	5	1.414213562	1	2	13	1	8	4	1	0	1	1	0	0	1	1	0	0	1	0	1	1	1	0	0	1	0	1	1	1	2.55	4	3	4	4.5	5
7503680	54	man	3.45	3	3	3	3.5	4	3	4	4	3	4	3	4	4	4	3	0	3	0	0	0	0	0	0	0	0	0	0	0	0	0	0	0	1	0	0	0	0	0	1	1	3.2	3	4	3	4	4
7503681	35	woman	2.15	3	3	1	3.5	3	4	4	2	2	1	1	1	1	1	16	5	7	4	1	1	0	1	0	1	1	1	1	1	1	0	0	1	1	0	1	1	1	1	1	0	2.05	3	3	2	2.5	3
7503694	38	man	2.044948974	3	4	0	3	1	5	5	2	0	0	1	2.449489743	3	2	10	2	7	1	0	0	0	0	0	0	1	1	1	0	1	0	0	1	1	0	1	1	0	0	1	1	1.95	4	1	2	2.5	0
7503657	44	man	2	4	4	0	2	1	3	5	4	0	0	1	0	4	0	13	3	6	4	1	0	0	1	0	1	0	1	0	0	1	0	1	1	1	1	1	1	0	1	1	0	1.95	5	4	0	0.5	1
7503962	38	man	2.75	5	5	3	3.5	4	3	5	4	0	0	2	0	5	0	14	2	8	4	1	1	0	0	0	1	1	1	0	1	1	0	0	1	1	0	0	1	1	1	1	1	1.95	3	4	2	2.5	3
7503695	26	woman	3	4	3	5	3	4	2	4	2	4	1	4	0	0	1	12	2	7	3	0	0	0	0	0	1	1	1	1	0	1	0	0	1	1	0	1	1	0	1	1	1	2.85	4	2	5	4.5	4
7503743	45	man	0.9	1	1	0	1	1	1	0	1	0	1	2	2	2	2	8	2	5	1	0	0	0	1	0	1	1	0	0	1	0	0	0	0	1	0	0	1	0	0	1	1	0.2	0	0	0	0	0
7503939	49	woman	2.1	2	1	4	4	4	4	5	4	0	0	1	0	4	0	6	1	5	0	0	0	0	0	0	0	0	0	0	0	1	0	0	1	1	0	1	0	0	0	1	1	2.3	3	3	3	3	3
7503815	31	man	2.4	4	4	3	5	5	5	3	2	2	0	1	0	1	0	7	0	5	2	1	0	0	0	0	1	0	0	0	0	0	0	0	1	1	0	0	0	0	1	1	1	2.3	4	5	1	3	3
7503629	29	woman	1	3	1	0	1	0	2	2	3	0	0	0	0	0	0	6	0	6	0	0	0	0	0	0	0	0	0	0	0	1	0	0	1	1	0	0	1	0	0	1	1	0.5	1	1	0	0	0
7503787	38	woman	1.75	3	3	1	1.5	1	2	3	4	0	1	1	0	4	0	10	1	5	4	1	0	0	0	0	0	0	1	1	0	1	0	1	0	1	0	0	0	1	1	1	1	2.25	4	4	0	2.5	2
7503577	32	man	1.741421356	2	3	1	1	1	1	4	3	0	0	2	1.414213562	2	1	12	5	6	1	0	0	0	1	1	0	1	0	1	0	1	0	0	1	1	1	1	1	0	1	1	0	2.373205081	4	3	2	1	1
7503791	44	woman	2.1	5	3	0	3	5	1	4	4	0	0	1	1	1	1	10	3	5	2	1	0	1	1	0	1	1	0	1	0	0	0	0	1	1	1	0	0	0	0	0	1	1.7	4	4	0	4	4
7503728	63	woman	1.141421356	1	0	2	1	1	1	1	2	1	1	1	1.414213562	2	1	2	1	1	0	0	1	0	0	0	0	0	0	0	0	0	0	0	1	0	0	0	0	0	0	0	0	1.241421356	2	1	2	0	0
7503808	39	woman	0.65	1	1	0	1.5	1	2	0	1	0	0	2	0	3	0	7	1	6	0	0	0	0	0	0	0	0	0	0	0	1	0	0	1	1	0	1	1	0	0	1	1	0.35	1	1	0	0.5	0
7503809	32	man	0.8	2	1	1	0	0	0	1	1	0	0	2	0	4	0	1	1	0	0	0	0	0	0	0	0	0	0	0	1	0	0	0	0	0	0	0	0	0	0	0	0	1.2	4	3	2	0	0
7503692	25	woman	1.35	2	2	1	1.5	2	1	1	3	0	1	2	0	0	0	8	1	6	1	0	0	0	0	0	0	1	0	1	0	1	0	0	1	1	0	0	0	0	1	1	1	1.55	3	3	0	1.5	2
7503734	34	woman	0.8	3	1	0	0	0	0	1	2	0	0	1	0	4	0	6	0	5	1	0	0	0	0	0	0	0	0	0	0	1	0	0	1	1	0	0	0	0	1	1	1	0.5	3	2	0	0	0
7503638	33	man	1.85	3	2	3	2.5	2	3	4	4	0	0	0	0	0	4	4	0	4	0	0	0	0	0	0	0	0	0	0	0	0	0	0	1	1	0	0	0	0	0	1	1	1	2	2	0	0	0
7503735	60	woman	1.4	4	2	0	0	0	0	2	2	0	0	3	1	1	1	2	0	2	0	0	0	0	0	0	0	0	0	0	0	0	0	0	1	1	0	0	0	0	0	0	0	1.2	3	4	0	0	0
7503825	61	man	2.273205081	4	4	3	3	3	3	2	3	2	0	0	1.732050808	3	1	10	4	5	1	1	1	0	0	1	0	1	1	0	0	0	1	0	0	1	0	1	0	0	0	1	1	2.273606798	4	4	1	2.5	2
7503840	37	woman	1.75	2	2	3	2.5	3	2	2	2	0	0	4	0	4	0	9	2	5	2	0	1	0	0	0	0	1	0	0	0	1	0	0	0	1	1	0	0	1	1	1	1	1.7	2	2	4	3	3
7503892	35	man	1.3	2	0	0	0	0	0	2	2	0	3	4	0	0	0	14	3	6	5	1	1	0	0	0	1	1	1	1	0	1	0	1	1	1	1	0	0	1	1	1	0	1.482842712	1	1	0	0	0
7503786	33	woman	1.75	4	1	2	3.5	2	5	2	5	0	0	0	0	0	3	10	2	7	1	0	0	0	0	0	0	1	0	1	0	1	0	0	1	1	0	1	1	0	1	1	1	2.8	4	2	5	5	5
7503754	41	woman	2.55	5	5	5	4.5	4	5	5	0	0	0	1	0	5	0	15	3	7	5	1	1	1	0	0	1	0	1	0	0	1	0	0	1	1	1	1	1	1	1	1	1	4	5	4	3	5	5
7503661	46	man	0.3	0	0	0	0	0	0	0	0	0	0	3	0	4	0	11	1	6	4	0	0	0	0	0	1	0	1	0	0	1	0	0	1	1	0	1	1	1	1	1	1	0.1	0	0	0	0	0
7503864	37	man	2	3	2	4	3	2	4	2	3	2	0	1	0	0	0	15	3	7	5	0	0	1	1	0	1	1	1	1	0	1	0	1	1	1	0	1	1	0	1	1	1	2.473606798	3	4	4	3.5	5
7503898	30	man	1.7	5	3	3	2	2	2	2	2	0	0	0	0	4	0	16	2	8	6	1	0	1	0	0	1	1	1	0	0	1	0	1	1	1	1	1	1	1	1	1	1	0.55	2	0	0	1.5	0
7504147	30	man	2.05	4	2	2	2.5	2	3	4	3	1	0	1	1	1	1	14	3	8	3	1	0	0	0	0	0	1	1	0	1	1	1	0	1	1	0	1	1	1	1	1	1	2.1	4	2	5	3	1
7503790	36	man	1.65	2	3	1	3.5	3	4	3	3	0	0	1	0	4	0	6	1	4	1	0	0	0	0	0	0	1	0	0	0	1	0	0	1	0	1	0	0	0	1	1	0	2	3	3	2	4	4
7503882	39	man	1.3	3	2	3	2	2	2	2	1	0	0	0	0	4	0	1	0	1	0	0	0	0	0	0	0	0	0	0	0	0	0	0	0	0	0	0	0	0	0	0	1	2.6	4	4	4	5	5
7503861	54	woman	2.25	4	2	1	3.5	3	4	3	4	1	1	2	1	1	1	10	2	6	2	1	0	0	0	0	1	0	0	0	0	1	1	1	1	1	0	1	0	0	0	1	1	3.2	5	4	3	3	5
7503812	51	woman	1.65	3	4	2	1.5	1	2	4	2	0	0	0	0	1	0	1	0	1	0	0	0	0	0	0	0	0	0	0	0	0	0	0	0	0	0	0	0	0	0	0	1	1.744948974	3	3	1	2	2
7503578	57	man	2.35	2	2	4	1.5	2	1	4	2	4	0	4	0	1	0	2	0	2	0	0	0	0	0	0	0	0	0	0	0	0	0	0	0	0	0	0	0	0	0	1	1	1.3	3	2	0	2	2
7503604	34	woman	0.9	1	1	1	2	1	3	1	1	0	0	2	0	5	0	13	2	7	4	1	0	0	0	0	1	0	1	1	0	1	0	0	1	1	0	1	1	1	1	1	1	0.4	0	0	1	3	3
7503829	43	man	0.423606798	0	0	0	1	0	2	0	0	0	0	1	2.236067977	5	1	6	0	5	1	0	0	0	0	0	0	0	0	0	0	1	0	0	0	1	0	0	1	0	1	1	1	0.5	0	0	1	2	2
7503718	33	man	0.4	2	0	0	1	1	1	1	0	0	0	0	0	0	0	6	0	5	1	0	0	0	0	0	0	1	0	0	0	1	0	0	1	1	0	0	0	0	1	1	0	0.1	1	0	0	0	0
7504006	51	woman	2.3	2	2	3	4	4	4	2	2	0	5	3	0	0	0	15	3	8	4	1	1	1	0	1	0	1	1	0	0	1	1	1	1	1	0	0	1	0	1	1	1	0.6	2	2	0	0	0
7503992	60	man	2.35	2	3	3	3.5	3	4	3	2	0	3	2	2	4	1	21	7	8	6	1	1	1	1	1	1	1	1	1	0	1	1	1	1	1	1	1	1	1	1	1	1	0.95	2	2	0	1.5	2
7503896	50	man	1.7	3	3	2	1	1	1	2	3	3	0	0	0	4	0	14	2	7	5	1	0	0	0	0	1	0	1	0	1	1	0	1	1	1	0	1	1	1	1	1	1
7504005	41	man	2	4	3	2	4	4	4	4	3	0	0	0	0	5	0	17	4	7	6	0	0	1	1	0	1	1	1	1	1	1	0	1	1	1	0	1	1	1	1	1	1
7503585	54	man	1.5	1	2	3	3	3	3	1	1	0	0	2	2	4	1	12	4	7	1	0	0	0	1	1	0	1	0	1	0	1	0	0	1	1	0	1	1	0	1	1	1
7503610	42	woman	1.95	4	3	3	2.5	2	3	4	3	0	0	0	0	3	0	13	1	7	5	1	0	0	0	0	1	0	1	0	0	1	0	1	1	1	0	1	1	1	1	1	1
7503565	50	man	0.4	0	0	1	0	0	0	0	0	0	1	2	0	0	2	11	1	8	2	1	0	0	0	0	0	1	0	0	0	1	0	0	1	1	0	1	1	1	1	1	1
7503940	44	man	1.244948974	0	1	1	3	3	3	1	2	0	0	2	2.449489743	3	2	0	0	0	0	0	0	0	0	0	0	0	0	0	0	0	0	0	0	0	0	0	0	0	0	0	0
7503759	40	man	1.644948974	5	4	0	1	1	1	1	2	0	0	1	2.449489743	3	2	17	4	8	5	1	0	0	1	0	1	1	1	1	1	1	0	1	1	1	0	1	1	1	1	1	1
7503947	40	woman	2.25	4	4	1	2.5	2	3	4	3	0	0	3	1	1	1	13	2	6	5	0	0	1	1	0	1	1	1	0	0	1	0	0	1	1	0	1	1	1	1	1	0
7503649	41	woman	2.441421356	4	2	2	3	3	3	2	4	0	4	2	1.414213562	2	1	12	3	6	3	1	0	0	1	0	1	1	0	1	0	0	0	0	1	1	1	0	1	1	1	0	1
7503669	46	man	1.75	4	1	1	2.5	1	4	3	3	1	0	1	1	1	1	5	0	5	0	0	0	0	0	0	0	1	0	0	0	1	0	0	0	1	0	0	0	0	0	1	1
7504143	50	woman	0.25	0	0	0	0.5	0	1	0	0	0	0	2	0	3	0	7	0	4	3	1	0	0	0	0	1	0	1	0	0	0	0	0	1	1	0	0	1	0	1	0	0
7504726	45	woman	2.15	5	4	0	2.5	2	3	3	3	0	2	2	0	2	0	13	4	7	2	0	0	0	0	0	0	1	1	1	1	1	0	0	1	1	1	1	1	0	1	1	1
7503723	41	man	2.8	5	4	3	3	3	3	5	4	0	0	4	0	1	0	12	4	6	2	1	1	0	0	1	0	0	0	0	0	1	1	0	1	1	1	0	0	1	1	1	1
7503593	42	man	1.05	4	4	0	1.5	3	0	1	0	0	0	0	0	0	0	12	2	7	3	1	0	0	0	0	1	1	0	0	0	1	0	1	1	1	1	1	0	1	0	1	1
7503696	35	unknown	2.794948974	3	3	3	2.5	3	2	3	3	3	3	2	2.449489743	2	3	11	3	5	3	0	0	0	0	0	0	0	1	1	0	0	0	0	1	1	1	1	1	1	1	1	1
7503675	26	woman	1.1	3	0	0	2	4	0	1	4	0	0	1	0	4	0	6	0	4	2	1	0	0	0	0	1	1	0	0	0	1	0	0	0	0	0	0	0	1	0	0	1
7503900	30	woman	1.4	4	3	0	0	0	0	1	4	0	0	2	0	4	0	6	0	5	1	0	0	0	0	0	0	0	0	0	0	1	0	0	1	1	0	0	0	0	1	1	1
7503996	45	man	1.25	1	1	1	1.5	1	2	1	1	1	1	2	2	2	2	14	4	7	3	0	0	0	1	0	0	1	1	1	1	1	0	1	1	1	0	1	1	0	1	1	1
7503646	46	man	0.7	1	0	3	3	3	3	0	0	0	0	0	0	0	0	11	5	5	1	0	0	0	1	1	0	0	0	1	1	1	0	0	0	1	0	1	1	0	1	1	1
7504073	55	woman	0.2	1	1	0	0	0	0	0	0	0	0	0	0	0	0	7	2	3	2	0	1	0	0	0	0	1	0	0	0	0	0	0	1	0	0	1	1	1	1	0	0
7503846	43	woman	2.344948974	4	3	3	2	2	2	4	3	0	0	2	2.449489743	3	2	8	2	4	2	0	0	1	1	0	0	1	0	0	0	0	0	0	1	1	1	0	0	0	1	1	0
7503591	58	man	3.732842712	5	4	3	4.5	4	5	5	5	3	3	2	2.828427125	4	2	13	2	8	3	1	1	0	0	0	0	1	1	0	0	1	0	0	1	1	0	1	1	1	1	1	1
7503727	45	woman	0	0	0	0	0	0	0	0	0	0	0	0	0	5	0	12	2	6	4	0	0	1	1	0	1	1	0	0	1	1	0	0	1	1	0	0	1	1	1	1	0
7503587	52	man	1.65	4	3	0	2.5	3	2	4	3	0	0	0	0	5	0	13	3	7	3	1	0	0	1	0	0	1	1	1	0	1	0	0	1	1	0	1	1	1	1	1	0
7503865	51	man	0.6	0	0	0	0	0	0	1	0	0	0	3	2	2	2	6	3	2	1	1	1	0	0	0	0	0	0	0	0	0	1	0	1	0	1	0	0	1	0	0	0
7503851	52	woman	0.45	0	1	0	2.5	1	4	0	0	0	0	1	0	5	0	9	1	5	3	0	0	0	0	0	1	1	1	0	0	1	1	0	1	1	0	0	0	0	1	1	0
7504299	45	woman	1.8	4	2	1	4	5	3	4	1	1	0	1	0	5	0	9	3	5	1	0	0	0	0	0	0	0	0	0	1	1	0	0	1	1	1	1	1	0	1	1	0
7503741	65	man	2	4	5	0	0	0	0	4	4	0	1	2	0	0	5	3	1	2	0	0	0	0	1	0	0	0	0	0	0	0	0	0	0	1	0	0	0	0	0	1	0
7503567	39	man	1.991421356	4	2	1	3.5	4	3	2	2	1	3	0	1.414213562	1	2	9	1	7	1	1	0	0	0	0	0	1	0	0	1	1	0	0	1	1	0	0	1	0	1	1	0
7503831	43	woman	1.75	4	3	1	1.5	2	1	1	2	0	0	2	3	3	3	0	0	0	0	0	0	0	0	0	0	0	0	0	0	0	0	0	0	0	0	0	0	0	0	0	0
7503849	45	man	2.891421356	4	4	4	3.5	4	3	3	4	2	0	3	1.414213562	1	2	8	1	4	3	0	0	0	0	0	1	1	1	0	0	0	0	1	1	1	1	0	0	0	0	0	1
7503677	41	woman	2.05	4	4	1	1.5	1	2	4	3	0	0	3	0	2	0	5	0	4	1	0	0	0	0	0	0	0	0	0	0	0	0	0	1	1	0	0	0	0	1	1	1
7504245	43	man	1.544948974	4	4	0	1	1	1	0	2	0	0	2	2.449489743	3	2	9	0	7	2	1	0	0	0	0	1	1	0	0	0	0	0	0	1	1	0	0	1	1	0	1	1
7503870	45	man	2.3	4	4	3	1	1	1	2	4	2	0	3	0	4	0	15	6	7	2	0	0	0	1	1	0	1	1	1	0	1	1	0	1	1	1	1	1	0	1	1	1
7503827	38	man	2.4	4	1	2	3	3	3	3	2	0	4	3	2	4	1	18	4	8	6	1	1	1	0	0	1	1	1	1	1	1	0	1	1	1	0	1	1	1	1	1	1
7503749	55	woman	1.85	3	3	1	0.5	0	1	4	3	0	0	2	2	4	1	16	4	7	5	1	0	1	1	0	1	1	1	1	1	1	0	0	1	1	0	1	1	1	1	1	0
7503596	39	woman	0.8	1	3	1	0	0	0	2	1	0	0	0	0	5	0	7	1	5	1	0	0	0	0	0	0	0	1	1	0	1	0	0	1	1	0	0	1	0	0	1	0
7503753	24	woman	2.5	4	1	2	5	5	5	4	3	4	0	2	0	0	0	16	6	6	4	0	1	1	1	0	0	1	1	1	1	1	1	0	1	1	0	1	1	1	1	1	0
7503580	33	man	3.6	3	3	4	4	4	4	4	4	4	4	3	3	3	3	19	6	8	5	1	1	1	1	1	1	1	0	1	1	1	0	1	1	1	1	0	1	1	1	1	1
7503697	37	woman	2.25	4	2	1	2.5	2	3	3	3	0	0	2	5	5	5	9	1	5	3	0	0	1	0	0	0	0	0	0	0	1	0	1	1	1	0	1	0	1	0	1	1
7503776	40	woman	1.541421356	1	3	3	1	0	2	3	2	0	0	1	1.414213562	2	1	10	2	5	3	1	0	0	1	0	1	1	0	0	0	0	1	0	1	1	0	0	0	1	1	1	0
7503850	41	woman	1.696410162	1	3	0	2.5	3	2	3	2	0	0	2	3.464101615	3	4	0	0	0	0	0	0	0	0	0	0	0	0	0	0	0	0	0	0	0	0	0	0	0	0	0	0
7503837	24	man	1.7	2	3	1	1	1	1	2	3	0	0	3	2	4	1	0	0	0	0	0	0	0	0	0	0	0	0	0	0	0	0	0	0	0	0	0	0	0	0	0	0
7503672	57	man	2.4	5	4	4	1	1	1	4	4	0	0	2	0	5	0	11	2	4	5	1	1	0	0	0	1	0	1	0	0	0	0	1	1	1	0	1	0	1	1	1	0
7503704	35	woman	2.05	3	2	2	4.5	4	5	0	2	2	1	2	2	1	4	13	3	7	3	1	0	0	0	0	1	1	0	1	0	1	0	0	1	1	1	1	1	1	1	1	0
7503964	33	woman	1.973606798	3	3	2	2.5	1	4	2	4	0	0	1	2.236067977	5	1	0	0	0	0	0	0	0	0	0	0	0	0	0	0	0	0	0	0	0	0	0	0	0	0	0	0
7503688	25	man	0.3	3	0	0	0	0	0	0	0	0	0	0	0	3	0	8	1	7	0	0	0	0	0	0	0	1	0	0	0	1	0	0	1	1	0	1	1	0	0	1	1
7503797	51	man	0.5	1	0	1	0	0	0	1	2	0	0	0	0	1	0	3	0	3	0	0	0	0	0	0	0	0	0	0	0	0	0	0	1	1	0	0	0	0	0	0	1
7503752	33	man	2.35	3	2	3	1.5	2	1	3	3	4	4	0	0	0	0	1	0	1	0	0	0	0	0	0	0	0	0	0	0	0	0	0	0	1	0	0	0	0	0	0	0
7504291	46	man	0.9	1	1	2	1	1	1	0	1	0	0	3	0	5	0	15	4	6	5	0	0	1	1	0	1	1	1	1	1	1	0	0	1	1	0	1	1	1	1	1	0
7503721	33	woman	2.223205081	2	3	4	1.5	2	1	4	2	0	3	1	1.732050808	3	1	12	3	7	2	1	1	0	0	0	0	1	1	0	0	1	1	0	1	1	0	1	1	0	1	1	0
7503852	55	woman	2.45	5	4	5	3.5	4	3	4	3	0	0	0	0	5	0	19	7	7	5	1	1	1	1	1	0	1	1	1	0	1	1	1	1	1	1	1	1	1	1	1	0
7503844	55	woman	2.4	3	4	3	2	2	2	3	3	3	1	2	0	1	0	14	2	7	5	1	0	0	0	1	1	1	1	0	0	1	1	1	1	1	0	0	1	1	1	0	1
7503894	59	woman	0.7	2	1	0	1	1	1	0	2	0	0	1	0	0	1	7	1	6	0	0	0	0	0	0	0	0	0	0	0	1	0	0	1	1	0	1	1	0	0	1	1
7503942	47	woman	1.341421356	1	1	0	2	2	2	3	3	0	0	2	1.414213562	1	2	0	0	0	0	0	0	0	0	0	0	0	0	0	0	0	0	0	0	0	0	0	0	0	0	0	0
7503863	27	woman	3.316227766	5	5	2	4	4	4	4	5	0	2	3	3.16227766	5	2	14	4	6	4	1	1	1	0	1	0	1	1	1	0	1	0	0	1	1	1	0	0	1	1	1	0
7504045	57	woman	1.7	4	3	2	1	1	1	3	3	0	0	1	0	0	0	3	1	2	0	0	0	0	0	0	0	1	0	1	0	0	0	0	0	0	0	0	0	0	0	0	1
7503883	41	woman	1.85	4	3	0	0.5	0	1	5	1	0	4	1	0	0	5	11	3	6	2	0	1	0	0	1	0	1	0	0	0	1	1	0	1	1	0	0	1	1	1	1	0
7503869	48	man	3.7	4	3	4	4	4	4	5	5	3	1	4	4	4	4	4	1	2	1	0	1	0	0	0	0	0	0	0	0	1	0	1	0	0	0	0	0	0	0	1	0
7503819	46	woman	1.441421356	2	1	1	1	0	2	3	1	0	1	3	1.414213562	2	1	6	0	4	2	0	0	0	0	0	0	0	0	0	0	1	0	1	1	1	0	0	0	0	1	1	0
7503742	37	man	2.4	2	2	2	4	4	4	4	4	1	1	3	1	1	1	7	1	3	3	1	0	0	1	0	1	0	1	0	0	0	0	0	0	1	0	0	0	0	1	0	1
7503628	28	man	1.491421356	1	0	4	2.5	2	3	2	2	2	0	0	1.414213562	2	1	12	2	7	3	0	0	0	0	0	1	1	1	0	0	1	0	0	1	1	1	1	1	0	1	1	1
7503979	38	woman	2.8	4	3	5	4	3	5	4	4	0	1	2	1	1	1	8	0	6	2	1	0	0	0	0	1	0	1	0	0	1	0	0	1	1	0	0	0	0	0	1	1
7503685	32	woman	2.45	2	3	2	3.5	3	4	3	3	1	4	3	0	5	0	11	0	6	5	1	0	1	0	0	1	0	1	0	0	1	0	1	1	1	0	0	1	0	1	1	0
7504268	48	woman	2.95	4	4	5	4.5	5	4	4	4	0	0	3	1	1	1	6	0	5	1	0	0	0	0	0	0	0	0	0	0	1	0	0	1	1	0	0	0	0	1	1	1
7503963	44	man	2.55	4	4	4	3.5	3	4	2	3	0	4	1	0	4	0	10	1	5	4	1	0	0	0	0	0	0	1	0	0	1	0	1	1	1	0	1	1	1	1	0	0
7503750	36	woman	1.45	3	2	4	0.5	1	0	2	1	0	0	2	0	5	0	14	4	7	3	1	0	0	0	0	0	0	1	1	1	1	1	0	1	1	0	1	1	1	1	1	1
7503700	22	man	2.3	4	4	2	2	1	3	3	4	0	0	4	0	5	0	16	4	7	5	1	0	0	1	1	1	1	1	0	0	1	0	1	1	1	1	1	1	1	1	0	1
7503816	32	woman	1.45	3	3	2	2.5	2	3	3	1	0	0	0	0	5	0	12	0	8	4	1	0	0	0	0	1	1	1	0	0	1	0	0	1	1	0	0	1	1	1	1	1
7504127	36	man	2.25	3	4	4	3.5	3	4	3	3	1	0	1	0	3	0	5	2	3	0	0	0	0	0	1	0	0	0	0	1	1	0	0	1	1	0	0	0	0	0	0	0
7503676	51	man	2.3	5	5	3	3	2	4	2	0	2	0	3	0	1	0	8	1	6	1	0	0	0	0	0	1	1	0	0	0	1	0	0	1	1	0	1	0	0	0	1	1
7503648	43	woman	2.482842712	3	3	2	3	2	4	2	3	2	2	2	2.828427125	4	2	6	0	5	1	0	0	0	0	0	0	0	0	0	0	0	0	0	1	1	0	0	1	0	1	1	1
7503582	44	woman	3.15	5	5	4	4.5	4	5	5	3	4	0	1	0	1	0	9	1	5	3	1	0	0	0	0	1	0	1	0	0	1	0	0	1	1	0	1	0	1	0	1	0
7504327	50	man	2.5	5	4	3	3	3	3	2	3	1	0	2	2	4	1	8	2	4	2	0	0	0	1	0	0	0	1	0	0	1	0	0	1	1	1	0	0	0	1	1	0
7503872	36	unknown	0.1	0	0	0	0	0	0	1	0	0	0	0	0	5	0	3	1	2	0	0	0	0	0	0	0	1	0	1	0	0	0	0	1	0	0	0	0	0	0	0	0
7503847	39	woman	0.65	2	1	0	1.5	0	3	0	0	0	2	0	0	5	0	16	4	8	4	1	1	0	0	0	1	1	1	0	1	1	0	0	1	1	1	1	1	1	1	1	1
7503707	48	woman	2.044948974	3	3	2	3	3	3	2	2	0	0	3	2.449489743	3	2	9	2	6	1	0	0	0	1	0	1	1	0	0	0	1	0	0	1	1	0	1	1	0	0	1	0
7503651	37	man	2.591421356	3	4	2	2.5	3	2	4	3	0	4	2	1.414213562	2	1	15	4	7	4	0	1	0	1	0	0	1	1	0	1	1	0	1	1	1	0	1	1	1	1	1	1
7503830	41	man	1.073205081	1	1	0	1	1	1	2	2	0	0	2	1.732050808	1	3	0	0	0	0	0	0	0	0	0	0	0	0	0	0	0	0	0	0	0	0	0	0	0	0	0	0
7503592	39	woman	2.8	5	1	2	5	5	5	4	2	4	0	3	2	4	1	15	5	6	4	0	0	1	1	1	0	1	1	1	1	1	0	1	1	0	1	0	1	0	1	1	1
7503912	38	man	3.282842712	4	4	2	4	3	5	1	4	4	3	4	2.828427125	2	4	9	4	2	3	0	1	1	1	0	0	1	1	0	0	0	1	1	0	0	1	0	0	0	0	1	0
7503889	39	woman	1.65	5	2	1	1.5	1	2	3	4	0	0	0	0	0	1	11	4	5	2	0	1	0	1	1	0	0	1	1	0	1	0	0	1	1	0	0	1	0	1	1	0
7504712	51	man	3.6	4	4	4	4	4	4	4	4	1	4	3	4	4	4	10	1	7	2	0	0	0	0	0	0	1	0	0	0	1	0	0	1	1	0	1	1	1	1	1	1
7503880	42	man	1.75	4	1	1	2.5	2	3	3	2	0	0	4	0	4	0	13	3	7	3	1	1	0	1	0	1	1	0	1	0	1	0	0	1	1	0	0	0	1	1	1	1
7503781	42	woman	2.35	3	4	3	2.5	3	2	4	3	0	1	1	2	4	1	11	2	7	2	1	1	0	0	0	0	1	1	0	1	1	0	1	1	1	0	0	0	0	0	1	1
7503805	36	man	1.5	3	3	1	4	4	4	2	0	0	0	2	0	0	5	13	3	6	4	1	0	0	0	0	1	0	0	1	0	1	1	1	1	1	0	1	1	1	1	1	0
7503693	30	woman	1.573205081	3	2	1	0	0	0	3	3	0	0	2	1.732050808	3	1	2	0	1	1	0	0	0	0	0	0	0	0	0	0	0	0	0	0	0	0	0	0	0	1	1	0
7503875	49	woman	2.3	5	4	0	4	4	4	4	4	0	0	2	0	5	0	15	6	4	5	1	1	1	1	1	1	1	1	1	0	0	1	1	0	1	1	0	1	1	0	0	0
7503722	29	woman	0.9	3	3	0	0	0	0	0	2	0	0	1	0	5	0	10	1	6	3	0	0	0	0	0	0	1	1	1	0	1	0	1	1	1	0	0	1	0	1	1	0
7503683	27	man	2.041421356	5	4	0	2	1	3	3	5	0	0	0	1.414213562	1	2	12	4	6	2	0	0	0	1	0	0	1	0	1	1	0	0	1	1	1	0	1	1	0	1	1	1
7503736	52	unknown	0.2	0	0	0	0	0	0	1	1	0	0	0	0	5	0	11	3	5	3	0	1	1	0	0	0	0	1	1	0	1	0	1	1	1	1	0	1	0	0	1	0
7504151	33	woman	2.723205081	5	4	3	2.5	1	4	5	3	0	1	2	1.732050808	1	3	10	0	6	4	1	0	0	0	0	1	1	1	0	0	1	0	0	1	1	0	0	0	1	1	1	0
7503985	34	woman	2.55	5	3	3	2.5	2	3	5	5	0	0	2	0	1	0	11	2	7	2	0	0	0	0	0	0	1	1	1	0	1	0	0	1	1	0	1	1	0	1	1	1
7503915	56	woman	1.75	4	4	0	1.5	0	3	2	3	1	0	2	0	4	0	14	4	4	6	1	1	1	0	1	1	1	1	1	0	0	0	1	1	1	1	0	0	1	1	0	0
7503719	34	man	2.05	5	3	3	0.5	0	1	5	3	0	0	1	0	0	2	6	1	3	2	1	0	0	0	0	1	0	0	0	1	1	0	0	0	0	0	0	0	1	0	1	0
7503936	60	man	2.75	5	5	3	4.5	4	5	4	4	0	0	2	0	1	0	14	2	7	5	0	0	0	0	1	1	1	1	0	0	1	0	1	1	1	0	1	1	1	1	1	1
7503931	46	woman	1.45	1	2	0	2.5	2	3	4	1	2	0	2	0	5	0	15	5	6	4	1	1	1	1	1	1	1	1	1	0	0	0	1	0	1	0	1	1	0	0	1	1
7503775	46	woman	2.15	3	2	3	3.5	4	3	2	1	3	1	1	2	4	1	13	2	7	4	1	0	0	0	1	1	1	1	0	0	0	0	0	1	1	1	0	1	1	1	1	1
7503654	35	woman	1.291421356	3	4	0	0.5	1	0	3	0	0	0	1	1.414213562	2	1	9	2	7	0	0	0	0	0	0	0	1	0	1	0	1	0	0	1	1	0	1	1	0	0	1	1
7503842	47	woman	0.95	1	1	1	2.5	2	3	1	0	0	0	3	0	5	0	10	2	4	4	0	0	0	1	0	1	1	1	1	0	0	0	1	0	1	0	0	1	0	1	1	0
7503987	28	woman	3.047213595	3	3	5	3	2	4	3	3	0	3	3	4.472135955	5	4	10	3	5	2	0	0	1	1	0	0	1	0	0	0	1	1	0	1	1	1	0	0	0	1	1	0
7504012	49	man	1.75	4	3	2	2.5	2	3	2	3	1	0	0	0	5	0	6	2	2	2	0	0	0	0	0	0	0	1	0	1	0	0	0	0	1	0	1	0	0	1	0	1
7503668	28	woman	2.15	4	3	3	3.5	3	4	4	3	0	0	1	0	5	0	11	2	6	3	1	0	0	1	0	1	1	0	0	0	0	0	1	1	1	0	1	1	1	0	0	1
7503642	43	man	1.55	4	2	0	3.5	4	3	4	1	0	0	1	0	0	0	16	4	8	4	1	1	0	0	1	1	1	1	0	0	1	1	0	1	1	0	1	1	1	1	1	1
7504157	38	woman	1.55	3	1	2	3.5	3	4	1	3	0	1	1	0	0	0	7	1	4	2	0	0	0	0	0	0	1	1	0	0	0	0	0	1	1	1	0	0	0	1	0	1
7503572	63	man	1.65	3	2	2	2.5	3	2	1	1	0	0	3	2	1	4	15	3	6	6	0	0	1	1	0	1	1	1	1	0	1	0	1	1	1	0	1	0	1	1	1	1
7503874	36	man	2.297213595	4	4	0	0.5	0	1	3	3	0	0	4	4.472135955	5	4	13	2	7	4	1	0	0	0	0	1	0	1	1	0	1	0	0	1	1	0	1	1	1	1	1	1
7503965	37	woman	1.75	4	3	4	3.5	3	4	0	2	0	0	1	0	5	0	12	4	4	4	1	0	1	1	0	1	0	1	0	1	1	0	0	1	0	1	1	0	1	0	1	0
7504293	28	man	3.094948974	3	4	3	2.5	2	3	4	3	2	4	3	2.449489743	3	2	10	2	3	5	0	0	1	1	0	0	0	1	1	0	0	0	1	0	0	0	0	1	1	1	1	1
[truncated: 9 more columns]
